# Supplementary material for: Sustainable Synthesis of New Antioxidants from Hydroxytyrosol by Direct Biocatalytic Esterification in Ionic Liquids
Source: Molecules. 2024 Oct 26;29(21):5057. doi: 10.3390/molecules29215057 (PMC11547527; doi:10.3390/molecules29215057)
Supplement: Supplementary file 1 [file molecules-29-05057-s001.zip]

Archive with 1 entries (1 files):
- molecules-3239106-supplementary.pdf
